# Supplementary material for: Effect of Antibiotic Exposure on Staphylococcus epidermidis Responsible for Catheter-Related Bacteremia
Source: Int J Mol Sci. 2023 Jan 12;24(2):1547. doi: 10.3390/ijms24021547 (PMC9863639; doi:10.3390/ijms24021547)
Supplement: Supplementary file 1 [file ijms-24-01547-s001.zip]

Archive with 1 entries (1 files):
- ijms-2017192-supplementary.pdf
